# Supplementary material for: The genetic profile and molecular subtypes of human pseudomyxoma peritonei and appendiceal mucinous neoplasms: a systematic review
Source: Cancer Metastasis Rev. 2023 Feb 1;42(1):335–59. doi: 10.1007/s10555-023-10088-0 (PMC10014681; doi:10.1007/s10555-023-10088-0)
Supplement: Supplementary file 4 — : Table S4: Somatic mutations in KRAS G12D and predicted influence on protein function. (XLSX 11 kb) [file 10555_2023_10088_MOESM4_ESM.xlsx]

## Sheet: Supplementary Table S4
Supplementary Table S4: Somatic mutations in KRAS G12D and predicted influence on protein function
#Uploaded_variation	Location	Allele	Consequence	Feature	BIOTYPE	EXON	cDNA_position	CDS_position	Protein_position	AA Change	Codon Change	SIFT Output	PolyPhen Output	CLIN_SIG	Existing_variation
NM_004985.5:c.35G>A	12:25245350-25245350	T	missense_variant	ENST00000256078.10	protein_coding	2022-06-02	225	35	12	G/D	gGt/gAt	deleterious(0)	benign(0.303)	pathogenic,likely_pathogenic	rs121913529,COSV55497369,COSV55497419,COSV55497479
NM_004985.5:c.35G>A	12:25245350-25245350	T	missense_variant	ENST00000311936.8	protein_coding	2022-05-02	225	35	12	G/D	gGt/gAt	deleterious(0)	benign(0.21)	pathogenic,likely_pathogenic	rs121913529,COSV55497369,COSV55497419,COSV55497479
NM_004985.5:c.35G>A	12:25245350-25245350	T	missense_variant	ENST00000556131.2	protein_coding	2022-03-02	225	35	12	G/D	gGt/gAt	deleterious(0)	benign(0.039)	pathogenic,likely_pathogenic	rs121913529,COSV55497369,COSV55497419,COSV55497479
NM_004985.5:c.35G>A	12:25245350-25245350	T	missense_variant	ENST00000557334.6	protein_coding	2022-03-02	232	35	12	G/D	gGt/gAt	deleterious_low_confidence(0)	probably_damaging(0.969)	pathogenic,likely_pathogenic	rs121913529,COSV55497369,COSV55497419,COSV55497479
NM_004985.5:c.35G>A	12:25245350-25245350	T	missense_variant	ENST00000685328.1	protein_coding	2022-05-02	218	35	12	G/D	gGt/gAt	deleterious(0)	benign(0.21)	pathogenic,likely_pathogenic	rs121913529,COSV55497369,COSV55497419,COSV55497479
NM_004985.5:c.35G>A	12:25245350-25245350	T	missense_variant,NMD_transcript_variant	ENST00000686877.1	nonsense_mediated_decay	2022-06-02	204	35	12	G/D	gGt/gAt	deleterious(0)	probably_damaging(0.969)	pathogenic,likely_pathogenic	rs121913529,COSV55497369,COSV55497419,COSV55497479
NM_004985.5:c.35G>A	12:25245350-25245350	T	missense_variant	ENST00000686969.1	protein_coding	2022-03-02	212	35	12	G/D	gGt/gAt	deleterious(0)	benign(0.039)	pathogenic,likely_pathogenic	rs121913529,COSV55497369,COSV55497419,COSV55497479
NM_004985.5:c.35G>A	12:25245350-25245350	T	missense_variant,NMD_transcript_variant	ENST00000687356.1	nonsense_mediated_decay	2022-04-02	223	35	12	G/D	gGt/gAt	deleterious(0)	benign(0.422)	pathogenic,likely_pathogenic	rs121913529,COSV55497369,COSV55497419,COSV55497479
NM_004985.5:c.35G>A	12:25245350-25245350	T	missense_variant	ENST00000688940.1	protein_coding	2022-05-02	236	35	12	G/D	gGt/gAt	deleterious(0)	benign(0.21)	pathogenic,likely_pathogenic	rs121913529,COSV55497369,COSV55497419,COSV55497479
NM_004985.5:c.35G>A	12:25245350-25245350	T	missense_variant,NMD_transcript_variant	ENST00000690804.1	nonsense_mediated_decay	2022-06-02	225	35	12	G/D	gGt/gAt	deleterious_low_confidence(0)	probably_damaging(0.969)	pathogenic,likely_pathogenic	rs121913529,COSV55497369,COSV55497419,COSV55497479
NM_004985.5:c.35G>A	12:25245350-25245350	T	intron_variant	ENST00000692768.1	protein_coding	NA	-	-	-	-	-	-	-	pathogenic,likely_pathogenic	rs121913529,COSV55497369,COSV55497419,COSV55497479
NM_004985.5:c.35G>A	12:25245350-25245350	T	missense_variant	ENST00000693229.1	protein_coding	2022-05-02	195	35	12	G/D	gGt/gAt	deleterious(0)	possibly_damaging(0.447)	pathogenic,likely_pathogenic	rs121913529,COSV55497369,COSV55497419,COSV55497479
